# Supplementary material for: Natural variation of macrophage activation as disease-relevant phenotype predictive of inflammation and cancer survival
Source: Nat Commun. 2017 Jul 24;8:16041. doi: 10.1038/ncomms16041 (PMC5527282; doi:10.1038/ncomms16041)
Supplement: Supplementary Data 1 [file ncomms16041-s2.xlsx]

## Sheet: sheet1
Supplementary data 1: List of classical and recombinant mouse strains of the HMDP ranked according to the polarization factor ratio (PFR) based on iNOS or IL-12beta as defined in figure 2.
M2 to M1 (iNOS Baseline)	M2 to M1 (IL12b Baseline)		M2 to M1 (iNOS LPS)	M2 to M1 (IL12b LPS)
BXH10/TyJ	BXH10/TyJ		B6cC3-1/KccJ	BXH7/TyJ
BXD34/TyJ	SEA/GnJ		SEA/GnJ	B6cC3-1/KccJ
SM/J	FVB/NJ		BXH10/TyJ	BXH2/TyJ
NON/ShiLtJ	BXD34/TyJ		BXD24/TyJ-Cep290<rd16>/J	BXH10/TyJ
AXB19/PgnJ	AXB19/PgnJ		BXH2/TyJ	BXD29-Tlr4<lps-2J>/J
BXH2/TyJ	BXD24/TyJ-Cep290<rd16>/J		BXH7/TyJ	BXH8/TyJ
DBA/2J	NON/ShiLtJ		BXD34/TyJ	FVB/NJ
BXD24/TyJ-Cep290<rd16>/J	SM/J		AXB6/PgnJ	C3H/HeJ
AKR/J	BXH7/TyJ		BXD20/TyJ	BXH14/TyJ
SEA/GnJ	B6cC3-1/KccJ		FVB/NJ	CE/J
BXD12/TyJ	BXD20/TyJ		CE/J	BXH9/TyJ
BXD31/TyJ	BXH2/TyJ		BXD29-Tlr4<lps-2J>/J	RIIIS/J
BXH7/TyJ	AXB6/PgnJ		BXH8/TyJ	BXD1/TyJ
BXD20/TyJ	BXD12/TyJ		BXD31/TyJ	BXH22/KccJ
CE/J	CE/J		AKR/J	BXH20/KccJ
FVB/NJ	AXB8/PgnJ		NZW/LacJ	SEA/GnJ
AXB6/PgnJ	AXB23/PgnJ		BXD19/TyJ	BXD34/TyJ
BXA14/PgnJ	BXA14/PgnJ		BXD22/TyJ	BXA8/PgnJ
AXB23/PgnJ	BXD19/TyJ		BXD12/TyJ	LG/J
BXD2/TyJ	BXD2/TyJ		DBA/2J	AKR/J
I/LnJ	C57BL/6J		BXD38/TyJ	NZW/LacJ
C57BL/6J	AKR/J		BXD9/TyJ	BXA12/PgnJ
AXB15/PgnJ	NZW/LacJ		C57BL/6J	BXD31/TyJ
AXB8/PgnJ	AXB2/PgnJ		AXB23/PgnJ	AXB6/PgnJ
NZW/LacJ	I/LnJ		AXB15/PgnJ	I/LnJ
B6cC3-1/KccJ	BXD21/TyJ		I/LnJ	NON/ShiLtJ
BXD38/TyJ	BXD8/TyJ		BXA12/PgnJ	SJL/J
BXD19/TyJ	BXH8/TyJ		BXD8/TyJ	BXH6/TyJ
BXH8/TyJ	AXB10/PgnJ		BXA14/PgnJ	AXB23/PgnJ
BXD22/TyJ	BXD29-Tlr4<lps-2J>/J		BXD27/TyJ	AXB12/PgnJ
AXB12/PgnJ	BXD38/TyJ		AXB12/PgnJ	C58/J
BXD29-Tlr4<lps-2J>/J	BXA26/PgnJ		BXD42/TyJ	BXD19/TyJ
AXB10/PgnJ	DBA/2J		AXB8/PgnJ	129X1/SvJ
129X1/SvJ	BXD27/TyJ		BXD39/TyJ	CBA/J
BXD8/TyJ	BXA12/PgnJ		BXA8/PgnJ	BXH19/TyJ
AXB2/PgnJ	BXD40/TyJ		C58/J	SM/J
BXA12/PgnJ	C58/J		129X1/SvJ	BXD24/TyJ-Cep290<rd16>/J
BXD21/TyJ	BXD22/TyJ		BXD36/TyJ	BXD20/TyJ
BXD27/TyJ	BXD33/TyJ		C3H/HeJ	BXD22/TyJ
BXD39/TyJ	129X1/SvJ		SJL/J	DBA/2J
BXD36/TyJ	LG/J		BXD2/TyJ	BTBR T<+> tf/J
BXD33/TyJ	AXB13/PgnJ		LG/J	AXB19/PgnJ
BXD40/TyJ	BXH19/TyJ		NON/ShiLtJ	BUB/BnJ
BXD42/TyJ	C57L/J		BXH14/TyJ	AXB8/PgnJ
C58/J	AXB12/PgnJ		BXH19/TyJ	C57BL/6J
BXD6/TyJ	BXH14/TyJ		BXD21/TyJ	BXA26/PgnJ
BXA26/PgnJ	BXA7/PgnJ		CBA/J	AXB2/PgnJ
BXD9/TyJ	AXB15/PgnJ		AXB10/PgnJ	BXD38/TyJ
CBA/J	BXD5/TyJ		BALB/cJ	AXB10/PgnJ
BXH19/TyJ	BTBR T<+> tf/J		BXD40/TyJ	BXA14/PgnJ
BXH14/TyJ	CBA/J		C57L/J	BALB/cJ
AXB13/PgnJ	BXD42/TyJ		AXB19/PgnJ	MA/MyJ
C57L/J	BXA24/PgnJ		AXB2/PgnJ	BXD12/TyJ
LG/J	SJL/J		BTBR T<+> tf/J	BXD2/TyJ
SJL/J	KK/HlJ		BXA26/PgnJ	AXB15/PgnJ
BALB/cJ	BXD32/TyJ		BXD6/TyJ	BXD39/TyJ
BTBR T<+> tf/J	NOD/ShiLtJ		RIIIS/J	BXD27/TyJ
BXA24/PgnJ	BXD36/TyJ		BXA7/PgnJ	BXD42/TyJ
BXD5/TyJ	BXD6/TyJ		BXH9/TyJ	C57L/J
NOD/ShiLtJ	BXA1/PgnJ		BXD33/TyJ	BXD8/TyJ
BXA1/PgnJ	RIIIS/J		BXD32/TyJ	BXD9/TyJ
BXA7/PgnJ	BXD9/TyJ		AXB1/PgnJ	BXD36/TyJ
KK/HlJ	AXB1/PgnJ		SM/J	BXA7/PgnJ
BXD32/TyJ	BALB/cJ		AXB13/PgnJ	BXD40/TyJ
BXD11/TyJ	MA/MyJ		BXD28/TyJ	AXB13/PgnJ
AXB19a/PgnJ	BXD11/TyJ		KK/HlJ	BXD33/TyJ
RIIIS/J	BXH20/KccJ		MA/MyJ	BXD21/TyJ
AXB1/PgnJ	BXH9/TyJ		BXH20/KccJ	BXD6/TyJ
BXD28/TyJ	AXB19a/PgnJ		BXD1/TyJ	BXA24/PgnJ
MA/MyJ	C3H/HeJ		BXA1/PgnJ	BXA1/PgnJ
BXA8/PgnJ	BXD28/TyJ		BXA24/PgnJ	KK/HlJ
BXH20/KccJ	BXD31/TyJ		BXD5/TyJ	AXB1/PgnJ
BXH9/TyJ	AXB4/PgnJ		BXH22/KccJ	BXD32/TyJ
C3H/HeJ	BXD1/TyJ		NOD/ShiLtJ	BXD28/TyJ
AXB4/PgnJ	BXD39/TyJ		AXB24/PgnJ	NOD/ShiLtJ
AXB24/PgnJ	BXA2/PgnJ		AXB4/PgnJ	BXD5/TyJ
BXA2/PgnJ	PL/J		BXD11/TyJ	PL/J
SWR/J	SWR/J		PL/J	SWR/J
BXD1/TyJ	BXH22/KccJ		BXA2/PgnJ	AXB4/PgnJ
BXH22/KccJ	AXB24/PgnJ		SWR/J	BXA2/PgnJ
PL/J	BXH6/TyJ		AXB19a/PgnJ	AXB19a/PgnJ
BXH6/TyJ	BXA8/PgnJ		BXH6/TyJ	AXB24/PgnJ
BUB/BnJ	BUB/BnJ		BUB/BnJ	BXD11/TyJ
