# Supplementary material for: Natural variation of macrophage activation as disease-relevant phenotype predictive of inflammation and cancer survival
Source: Nat Commun. 2017 Jul 24;8:16041. doi: 10.1038/ncomms16041 (PMC5527282; doi:10.1038/ncomms16041)
Supplement: Supplementary Data 3 [file ncomms16041-s4.xlsx]

## Sheet: sheet1
Supplementary Data 3: Predicted upstream transcription factors of M(LPS)+/- signatures using Ingenuity
M(LPS)+ upstream regulators								M(LPS)- upstream regulators
© 2000-2016 QIAGEN. All rights reserved.								© 2000-2016 QIAGEN. All rights reserved.
Upstream Regulator	Exp Other	Molecule Type	Predicted Activation State	Activation z-score	Notes	p-value of overlap		Upstream Regulator	Exp Log Ratio	Molecule Type	Predicted Activation State	Activation z-score	Notes	p-value of overlap
SMARCA4		transcription regulator	Activated	10.284	bias	3.20E-15		MED30	0.584	transcription regulator				0.00162
IRF7	0.534	transcription regulator	Activated	8.951	bias	3.52E-28		CLOCK		transcription regulator				0.00165
ARNT2	0.214	transcription regulator	Activated	8.360	bias	5.21E-11		CCAR1		transcription regulator				0.0325
SIM1	0.187	transcription regulator	Activated	8.240	bias	1.61E-09		NFE2L2		transcription regulator	Activated	6.278	bias	0.00166
TCF7L2	0.279	transcription regulator	Activated	8.203	bias	1.99E-08		TP53		transcription regulator	Activated	4.878	bias	1.25e-10
CTNNB1		transcription regulator	Activated	7.994	bias	3.91E-24		MYC		transcription regulator	Activated	4.345	bias	0.0133
RELA	0.491	transcription regulator	Activated	7.888	bias	4.42E-34		RB1	0.432	transcription regulator	Activated	4.016	bias	1.28e-08
STAT1	0.640	transcription regulator	Activated	7.772	bias	3.89E-31		PPARGC1A		transcription regulator	Activated	3.964	bias	0.0376
SP1	0.560	transcription regulator	Activated	7.674	bias	5.83E-20		KLF15		transcription regulator	Activated	3.428	bias	0.00106
STAT4	0.226	transcription regulator	Activated	7.601	bias	2.39E-07		STAT6		transcription regulator	Activated	3.328		0.425
REL	0.616	transcription regulator	Activated	7.324	bias	1.09E-13		TP63		transcription regulator	Activated	3.317		0.177
HIF1A	0.575	transcription regulator	Activated	7.088	bias	2.33E-15		NRF1		transcription regulator	Activated	2.828	bias	0.0145
NFKB1	0.557	transcription regulator	Activated	6.874	bias	5.78E-30		TFAM		transcription regulator	Activated	2.333	bias	0.000285
IRF1	0.520	transcription regulator	Activated	6.793	bias	6.46E-29		TP73		transcription regulator	Activated	2.066		0.279
NFATC2	0.422	transcription regulator	Activated	6.736	bias	1.42E-38		TRIM28	0.625	transcription regulator	Activated	2	bias	0.0473
IRF3		transcription regulator	Activated	6.488	bias	1.18E-21		STAT3		transcription regulator		1.964		1
CEBPB	0.341	transcription regulator	Activated	6.458	bias	1.24E-16		Esrra		transcription regulator		1.648		1.24e-05
MYC	0.443	transcription regulator	Activated	6.375	bias	1.34E-22		ATF6	0.435	transcription regulator		1.477	bias	0.0133
MITF	0.442	transcription regulator	Activated	6.366	bias	1.97E-04		KLF5		transcription regulator		0.218		0.0133
TP53	0.306	transcription regulator	Activated	5.790		3.67E-31		TOB1	0.465	transcription regulator		0		0.00024
NFE2L2		transcription regulator	Activated	5.785	bias	1.36E-12		STAT5A		transcription regulator		-1.757		1
HNF1A		transcription regulator	Activated	5.773	bias	7.46E-05		ID2		transcription regulator		-1.89		1
EGR2		transcription regulator	Activated	5.743	bias	7.15E-09		GATA6		transcription regulator		-1.941		0.0894
EGR1	0.445	transcription regulator	Activated	5.740	bias	2.27E-11		FBXW7	0.555	transcription regulator		-1.987	bias	0.0444
LHX1		transcription regulator	Activated	5.611	bias	6.27E-08		STAT5B		transcription regulator	Inhibited	-2.63		1
IRF5	0.516	transcription regulator	Activated	5.506	bias	1.15E-11		NRIP1		transcription regulator	Inhibited	-3.162	bias	0.0162
ATF4	0.433	transcription regulator	Activated	5.494	bias	4.12E-12		KDM5A		transcription regulator	Inhibited	-6.316	bias	1.88e-09
MTPN	0.632	transcription regulator	Activated	5.467	bias	8.68E-07
JUN		transcription regulator	Activated	5.205	bias	1.30E-22
MEF2C		transcription regulator	Activated	5.168	bias	3.87E-05
KLF4		transcription regulator	Activated	5.129	bias	1.11E-13
GLI1		transcription regulator	Activated	5.129	bias	6.28E-06
SMARCB1		transcription regulator	Activated	5.076	bias	2.12E-04
FOXO1		transcription regulator	Activated	5.036	bias	3.87E-12
XBP1		transcription regulator	Activated	5.015	bias	5.48E-04
STAT3	0.335	transcription regulator	Activated	5.005	bias	1.96E-46
MYOD1	0.197	transcription regulator	Activated	4.993	bias	4.93E-11
POU5F1		transcription regulator	Activated	4.907	bias	1.70E-13
IRF8		transcription regulator	Activated	4.884	bias	5.46E-19
ETS1	0.400	transcription regulator	Activated	4.731	bias	4.53E-09
NFKBIA	0.440	transcription regulator	Activated	4.677	bias	1.57E-35
EPAS1		transcription regulator	Activated	4.576	bias	1.72E-05
FOXL2		transcription regulator	Activated	4.528	bias	6.65E-08
IFI16	0.640	transcription regulator	Activated	4.475	bias	3.84E-05
EP300		transcription regulator	Activated	4.453	bias	1.62E-17
CREBBP		transcription regulator	Activated	4.358	bias	3.00E-23
ECSIT		transcription regulator	Activated	4.356	bias	2.07E-11
HMGB1		transcription regulator	Activated	4.282	bias	5.20E-06
TBX5	0.232	transcription regulator	Activated	4.234	bias	4.78E-03
PPRC1	0.411	transcription regulator	Activated	4.217	bias	7.06E-05
SPIB		transcription regulator	Activated	4.124	bias	5.07E-06
SPI1	0.429	transcription regulator	Activated	4.123	bias	2.68E-10
NEUROG3		transcription regulator	Activated	4.114	bias	2.61E-03
TAF7L		transcription regulator	Activated	4.088	bias	8.03E-04
SRF	0.363	transcription regulator	Activated	4.038	bias	6.12E-09
IRF6		transcription regulator	Activated	4.013	bias	1.22E-07
ERG		transcription regulator	Activated	4.012	bias	7.72E-08
CEBPA		transcription regulator	Activated	3.958	bias	9.96E-14
PPARGC1A		transcription regulator	Activated	3.958	bias	3.53E-03
TP63	0.200	transcription regulator	Activated	3.942	bias	8.46E-12
PDX1		transcription regulator	Activated	3.896		1.40E-08
FOS		transcription regulator	Activated	3.863	bias	1.14E-25
ETS2	0.359	transcription regulator	Activated	3.859	bias	2.99E-04
NFATC1	0.459	transcription regulator	Activated	3.793	bias	2.51E-09
USF2		transcription regulator	Activated	3.736	bias	4.18E-05
ELK1		transcription regulator	Activated	3.701	bias	4.95E-06
FOXM1	0.202	transcription regulator	Activated	3.692	bias	2.16E-03
PAX7	0.325	transcription regulator	Activated	3.672	bias	5.99E-03
SREBF1		transcription regulator	Activated	3.668	bias	3.83E-05
ATF2	0.452	transcription regulator	Activated	3.667	bias	3.47E-05
HOXA9		transcription regulator	Activated	3.630	bias	2.86E-04
USF1		transcription regulator	Activated	3.626	bias	6.96E-06
ASCL1	0.413	transcription regulator	Activated	3.623	bias	5.70E-03
SOX9		transcription regulator	Activated	3.621	bias	3.16E-04
GATA4		transcription regulator	Activated	3.508		1.48E-05
MYB	0.332	transcription regulator	Activated	3.501	bias	3.06E-03
HAND2		transcription regulator	Activated	3.490	bias	6.24E-03
JUNB	0.578	transcription regulator	Activated	3.477	bias	1.77E-09
RUVBL1		transcription regulator	Activated	3.440	bias	2.07E-03
SMAD3	0.343	transcription regulator	Activated	3.427	bias	8.40E-15
GATA2		transcription regulator	Activated	3.399	bias	6.33E-05
ARNT		transcription regulator	Activated	3.371	bias	1.90E-05
NEUROD1	0.285	transcription regulator	Activated	3.367	bias	1.17E-03
NFYA		transcription regulator	Activated	3.337	bias	1.65E-04
MSC		transcription regulator	Activated	3.300	bias	1.96E-03
CREB1	0.606	transcription regulator	Activated	3.164	bias	1.52E-18
YAP1		transcription regulator	Activated	3.123	bias	2.61E-02
E2F1		transcription regulator	Activated	3.095	bias	8.18E-07
NCOA3	0.480	transcription regulator	Activated	3.084	bias	3.93E-02
MED1	0.667	transcription regulator	Activated	3.017	bias	1.90E-04
HOXA7		transcription regulator	Activated	3.000	bias	2.83E-02
EBF1		transcription regulator	Activated	2.986	bias	7.04E-06
SMARCD3		transcription regulator	Activated	2.954	bias	1.77E-03
MAF	0.297	transcription regulator	Activated	2.946	bias	4.49E-04
SMAD1		transcription regulator	Activated	2.946	bias	6.08E-03
SP3		transcription regulator	Activated	2.935	bias	5.21E-11
NKX2-5	0.255	transcription regulator	Activated	2.920	bias	1.35E-07
CSHL1	0.272	transcription regulator	Activated	2.904	bias	1.96E-03
SOX4	0.262	transcription regulator	Activated	2.882	bias	2.69E-03
NOTCH3		transcription regulator	Activated	2.868	bias	5.56E-03
DDIT3		transcription regulator	Activated	2.825	bias	3.29E-04
KAT5		transcription regulator	Activated	2.809	bias	2.31E-04
TFDP1		transcription regulator	Activated	2.804	bias	3.91E-03
TLX3	0.246	transcription regulator	Activated	2.804	bias	1.13E-03
SMAD4	0.190	transcription regulator	Activated	2.758	bias	3.35E-15
CARM1	0.290	transcription regulator	Activated	2.750	bias	1.63E-04
HOXA5		transcription regulator	Activated	2.747	bias	1.77E-03
EHF	0.275	transcription regulator	Activated	2.713	bias	1.72E-02
OTX2		transcription regulator	Activated	2.710	bias	1.70E-05
ELF3		transcription regulator	Activated	2.653	bias	6.75E-06
TCF7		transcription regulator	Activated	2.626	bias	6.35E-04
MEF2D		transcription regulator	Activated	2.613	bias	1.27E-02
NOTCH1	0.674	transcription regulator	Activated	2.608		1.62E-08
MYBL2		transcription regulator	Activated	2.608	bias	4.58E-02
YBX1		transcription regulator	Activated	2.594	bias	6.82E-03
NFAT5	0.524	transcription regulator	Activated	2.586	bias	2.26E-02
NFATC3		transcription regulator	Activated	2.583	bias	5.57E-07
PYCARD		transcription regulator	Activated	2.575	bias	7.57E-03
Hmgb1		transcription regulator	Activated	2.559	bias	1.03E-02
CRX		transcription regulator	Activated	2.552	bias	1.45E-04
PAX3		transcription regulator	Activated	2.532	bias	5.44E-07
KLF6	0.701	transcription regulator	Activated	2.524		5.56E-05
BRCA1		transcription regulator	Activated	2.476	bias	5.72E-09
SQSTM1	0.512	transcription regulator	Activated	2.464	bias	2.29E-13
RELB	0.246	transcription regulator	Activated	2.450	bias	4.93E-14
FOXC1		transcription regulator	Activated	2.449	bias	2.68E-03
T		transcription regulator	Activated	2.449	bias	3.80E-02
NFKBIZ	0.590	transcription regulator	Activated	2.434	bias	2.15E-05
ANKRD42		transcription regulator	Activated	2.433	bias	8.77E-05
TCF4	0.513	transcription regulator	Activated	2.422	bias	3.13E-09
GATA1	0.452	transcription regulator	Activated	2.415	bias	7.80E-08
CEBPD	0.453	transcription regulator	Activated	2.401	bias	1.08E-05
SMAD2	0.526	transcription regulator	Activated	2.400	bias	6.03E-05
MEF2A	0.361	transcription regulator	Activated	2.385	bias	2.83E-02
SOX10	0.326	transcription regulator	Activated	2.382	bias	1.03E-02
BCL10	0.588	transcription regulator	Activated	2.380	bias	4.54E-03
NCOA2		transcription regulator	Activated	2.319	bias	8.88E-10
TP73		transcription regulator	Activated	2.241	bias	8.27E-13
STAT2	0.715	transcription regulator	Activated	2.239	bias	9.16E-08
TLX1		transcription regulator	Activated	2.236	bias	3.17E-02
NEUROD2		transcription regulator	Activated	2.219	bias	3.28E-03
BCL6B	0.249	transcription regulator	Activated	2.216	bias	1.17E-02
NFKB2	0.537	transcription regulator	Activated	2.211	bias	2.24E-05
Gm21596/Hmgb1		transcription regulator	Activated	2.204	bias	8.03E-04
ETV5		transcription regulator	Activated	2.200	bias	2.84E-02
GATA5		transcription regulator	Activated	2.190	bias	5.69E-03
AIRE		transcription regulator	Activated	2.182	bias	4.49E-04
STAT6	0.337	transcription regulator	Activated	2.176	bias	1.56E-26
CREM		transcription regulator	Activated	2.173		9.72E-08
CEBPE		transcription regulator	Activated	2.143	bias	4.72E-08
ELF4	0.235	transcription regulator	Activated	2.142	bias	5.93E-04
BCL11B		transcription regulator	Activated	2.127	bias	1.80E-05
JUND	0.367	transcription regulator	Activated	2.123	bias	2.30E-05
PTF1A		transcription regulator	Activated	2.123	bias	4.47E-03
HNF4A	0.202	transcription regulator	Activated	2.077	bias	9.82E-12
SP4		transcription regulator	Activated	2.048	bias	5.55E-03
KAT2B	0.342	transcription regulator	Activated	2.025	bias	2.23E-02
HDAC6		transcription regulator	Activated	2.009	bias	3.71E-03
RUNX2		transcription regulator	Activated	2.009	bias	3.46E-05
FOXO3		transcription regulator	Activated	2.001	bias	1.27E-10
MSGN1		transcription regulator	Activated	2.000	bias	3.88E-02
Rhox4b (includes others)		transcription regulator	Activated	2.000	bias	6.83E-03
PURA		transcription regulator	Activated	2.000	bias	2.03E-02
TSC22D1	0.522	transcription regulator	Activated	2.000	bias	1.40E-02
CCNT1		transcription regulator	Activated	2.000	bias	1.88E-02
CBFA2T3		transcription regulator	Activated	2.000		4.54E-03
ARID3B		transcription regulator		1.994	bias	2.45E-02
Elf5	0.219	transcription regulator		1.991	bias	1.48E-03
PPARGC1B		transcription regulator		1.987	bias	1.53E-02
KDM3A		transcription regulator		1.982	bias	1.40E-02
TFE3		transcription regulator		1.982	bias	3.50E-02
ONECUT1		transcription regulator		1.980	bias	1.61E-02
SIAH2	0.556	transcription regulator		1.974		4.06E-03
TAF4B		transcription regulator		1.969	bias	1.37E-02
GATA6		transcription regulator		1.942		1.79E-06
DMTF1	0.413	transcription regulator		1.941	bias	1.40E-02
TARDBP	0.416	transcription regulator		1.941	bias	1.11E-04
NFIX	0.316	transcription regulator		1.939		4.46E-02
ISL1		transcription regulator		1.918		7.74E-02
TWIST1		transcription regulator		1.897	bias	3.23E-02
PRDM5		transcription regulator		1.890	bias	1.72E-03
NOTCH4		transcription regulator		1.890	bias	3.50E-02
NANOG		transcription regulator		1.828		3.91E-03
TCF3		transcription regulator		1.818		5.63E-10
CDX2	0.205	transcription regulator		1.801	bias	4.48E-04
CDKN2A		transcription regulator		1.798		7.42E-14
NFKBIB	0.649	transcription regulator		1.777	bias	3.84E-06
PITX2	0.202	transcription regulator		1.769	bias	4.79E-02
TAL1	0.365	transcription regulator		1.767	bias	1.14E-02
DLX2		transcription regulator		1.755	bias	4.54E-03
NKX2-1	0.213	transcription regulator		1.725	bias	2.89E-05
STAT5A	0.659	transcription regulator		1.685		2.04E-15
CCND1		transcription regulator		1.682	bias	5.35E-06
ZBTB17	0.291	transcription regulator		1.673	bias	7.57E-03
SMAD5	0.349	transcription regulator		1.673	bias	3.97E-02
HOXD3		transcription regulator		1.671	bias	7.57E-03
PSMD10	0.359	transcription regulator		1.667	bias	1.37E-02
FOXO4		transcription regulator		1.627	bias	8.10E-06
PAX6	0.329	transcription regulator		1.604		4.53E-02
NCOA4		transcription regulator		1.599	bias	4.04E-03
MTA1		transcription regulator		1.585		3.43E-04
MYOG	0.351	transcription regulator		1.572	bias	5.39E-03
FOXC2		transcription regulator		1.457	bias	2.93E-02
NCOA1		transcription regulator		1.457		1.14E-05
LEF1		transcription regulator		1.439	bias	4.30E-04
RUNX1	0.200	transcription regulator		1.390	bias	9.46E-07
GSX2		transcription regulator		1.387	bias	3.99E-02
DTX1		transcription regulator		1.373		2.90E-03
MAFB		transcription regulator		1.372	bias	3.71E-03
HOXB5		transcription regulator		1.342	bias	1.17E-02
ATF5		transcription regulator		1.342	bias	3.43E-03
HOXA1		transcription regulator		1.342	bias	1.75E-04
ID1		transcription regulator		1.327	bias	1.04E-02
HMGA1		transcription regulator		1.218	bias	1.19E-12
E2F3	0.423	transcription regulator		1.213	bias	1.79E-03
NLRC5		transcription regulator		1.212	bias	1.77E-03
PML	0.585	transcription regulator		1.203		1.47E-06
GRHL2	0.364	transcription regulator		1.190	bias	1.39E-03
NFIC		transcription regulator		1.177		3.17E-02
POU4F1		transcription regulator		1.170		9.79E-03
SMARCA2		transcription regulator		1.161		6.24E-03
NFKBID		transcription regulator		1.140	bias	6.72E-03
NOTCH2	0.624	transcription regulator		1.140		2.83E-02
DBP		transcription regulator		1.109	bias	2.82E-02
TBX21		transcription regulator		1.092		2.54E-04
CCNE1	0.292	transcription regulator		1.067	bias	4.97E-02
STAT5B	0.581	transcription regulator		1.059	bias	1.49E-16
HOXC6		transcription regulator		1.038	bias	3.47E-03
BATF	0.650	transcription regulator		1.026	bias	3.17E-02
SOX5	0.216	transcription regulator		1.000	bias	3.99E-02
HLF		transcription regulator		1.000	bias	1.17E-02
FOSL2	0.408	transcription regulator		1.000	bias	5.04E-03
IRF2	0.452	transcription regulator		0.956		1.79E-13
GATA3		transcription regulator		0.920		5.00E-07
GLI2	0.389	transcription regulator		0.902	bias	3.29E-09
FOXD3		transcription regulator		0.898	bias	3.28E-03
HDAC5		transcription regulator		0.817		3.47E-02
POU2F1		transcription regulator		0.799	bias	1.30E-03
CREB3L1		transcription regulator		0.798	bias	4.97E-02
COPS5	0.286	transcription regulator		0.788		2.26E-03
WT1		transcription regulator		0.787		4.66E-14
TFAP2A		transcription regulator		0.767		3.87E-05
CYLD		transcription regulator		0.752		7.89E-07
TGIF1	0.555	transcription regulator		0.745		7.00E-03
TEAD1		transcription regulator		0.728	bias	3.52E-03
HNRNPK		transcription regulator		0.715		9.82E-03
HOXB13		transcription regulator		0.711	bias	9.82E-03
HTT	0.223	transcription regulator		0.672		5.82E-20
E2F4	0.216	transcription regulator		0.658	bias	6.75E-03
HSF1		transcription regulator		0.639		7.08E-06
BHLHE40		transcription regulator		0.602	bias	3.50E-02
KLF1		transcription regulator		0.586		2.52E-02
FOSL1		transcription regulator		0.574		3.03E-05
TBX1		transcription regulator		0.555	bias	3.28E-03
TCF12		transcription regulator		0.480	bias	1.89E-02
HMGN1		transcription regulator		0.447		7.46E-03
HOXD10		transcription regulator		0.447		8.40E-04
IRF9	0.604	transcription regulator		0.424		1.76E-06
NCOR2		transcription regulator		0.391	bias	2.48E-04
TRPS1	0.356	transcription regulator		0.378		1.91E-02
MKL1		transcription regulator		0.376		4.44E-03
ZBTB20		transcription regulator		0.366		9.31E-03
MBD2	0.259	transcription regulator		0.328		9.09E-04
SIRT1	0.217	transcription regulator		0.307		1.55E-10
MECP2	0.671	transcription regulator		0.307		2.16E-03
HDAC7		transcription regulator		0.269		1.03E-02
MSX1	0.334	transcription regulator		0.254		3.50E-02
ZIC3		transcription regulator		0.232		1.62E-03
BMI1		transcription regulator		0.218		6.93E-03
CALR		transcription regulator		0.193		8.40E-04
CBFB	0.324	transcription regulator		0.123		2.20E-07
NPM1		transcription regulator		0.115		5.38E-04
NRL		transcription regulator		0.000	bias	3.21E-03
Foxp1	0.303	transcription regulator		-0.025	bias	8.03E-04
NUPR1	0.634	transcription regulator		-0.063	bias	2.12E-05
KLF11		transcription regulator		-0.126	bias	9.54E-03
FOXA1	0.351	transcription regulator		-0.188		6.40E-03
NEUROG1		transcription regulator		-0.229		3.98E-03
ELF1		transcription regulator		-0.290		7.00E-04
TFAP4		transcription regulator		-0.311		1.06E-02
SMARCE1	0.392	transcription regulator		-0.314		1.06E-02
TSG101		transcription regulator		-0.339	bias	2.45E-02
MYCN	0.252	transcription regulator		-0.340		1.17E-02
HDAC2		transcription regulator		-0.345		9.22E-05
TBX2	0.262	transcription regulator		-0.353	bias	9.68E-03
NRIP1	0.381	transcription regulator		-0.362	bias	4.47E-03
TBX3		transcription regulator		-0.374		2.03E-02
EHMT2		transcription regulator		-0.440	bias	3.97E-02
HDAC4		transcription regulator		-0.440		7.44E-07
MDM2	0.513	transcription regulator		-0.467		1.23E-02
ZBTB16	0.248	transcription regulator		-0.477		6.11E-07
SOX11		transcription regulator		-0.502	bias	2.33E-03
VHL		transcription regulator		-0.533	bias	2.85E-02
FOXA2	0.288	transcription regulator		-0.589		1.34E-03
GLI3		transcription regulator		-0.600	bias	7.66E-03
WWTR1		transcription regulator		-0.600	bias	4.04E-03
RUNX3		transcription regulator		-0.611		2.94E-03
MKL2	0.450	transcription regulator		-0.632	bias	7.42E-03
PIAS1	0.205	transcription regulator		-0.643		3.91E-03
ING4		transcription regulator		-0.647		2.73E-06
ID2		transcription regulator		-0.761		2.22E-17
TCF7L1		transcription regulator		-0.816	bias	2.03E-02
HNF1B	0.227	transcription regulator		-0.823		3.75E-04
SATB1		transcription regulator		-0.844		5.15E-12
EMX2		transcription regulator		-0.849	bias	2.45E-02
ID3	0.226	transcription regulator		-0.862		3.05E-21
HUWE1		transcription regulator		-0.863	bias	6.83E-03
LYL1		transcription regulator		-0.896		1.46E-02
VDR		transcription regulator		-0.897		2.88E-05
PHB		transcription regulator		-0.927	bias	9.19E-03
HEY1		transcription regulator		-0.961	bias	7.57E-03
FIGLA	0.256	transcription regulator		-0.965		7.15E-04
MAX		transcription regulator		-0.971		7.13E-05
EZH2		transcription regulator		-0.989		6.77E-15
IRX4		transcription regulator		-1.000	bias	6.83E-03
SPDEF		transcription regulator		-1.010	bias	1.19E-03
NFIL3	0.572	transcription regulator		-1.063		1.37E-03
PTTG1	0.285	transcription regulator		-1.066		2.52E-02
FOXG1		transcription regulator		-1.084	bias	9.19E-03
ERF		transcription regulator		-1.181	bias	6.83E-03
THRAP3	0.286	transcription regulator		-1.192	bias	2.03E-02
YY1		transcription regulator		-1.222		4.23E-17
TFAP2C		transcription regulator		-1.232	bias	1.44E-03
HEXIM1		transcription regulator		-1.257	bias	1.45E-04
PHB2		transcription regulator		-1.258	bias	2.75E-05
HES1		transcription regulator		-1.271	bias	1.38E-04
ZBTB7A	0.274	transcription regulator		-1.283	bias	2.87E-04
EOMES	0.351	transcription regulator		-1.339		5.60E-03
HIC1		transcription regulator		-1.371		1.78E-03
HEYL		transcription regulator		-1.387	bias	3.43E-03
BACH2		transcription regulator		-1.397		1.44E-02
PCGF2		transcription regulator		-1.472	bias	1.63E-04
FOXP3		transcription regulator		-1.478	bias	1.27E-04
HR	0.216	transcription regulator		-1.505		3.47E-03
ATF3	0.220	transcription regulator		-1.591		5.41E-05
GLIS2	0.379	transcription regulator		-1.633	bias	4.97E-02
HDAC1	0.389	transcription regulator		-1.649		5.02E-04
HOXA10		transcription regulator		-1.666	bias	2.67E-10
SOX2		transcription regulator		-1.850		4.51E-11
RCAN1	0.576	transcription regulator		-1.873	bias	2.32E-04
RB1		transcription regulator		-1.906	bias	2.25E-03
KDM5B		transcription regulator		-1.942	bias	3.21E-04
HDAC3		transcription regulator		-1.949	bias	2.19E-04
GFI1B		transcription regulator		-1.969	bias	2.45E-02
ELK3		transcription regulator		-1.981	bias	3.28E-03
SIN3A		transcription regulator	Inhibited	-2.000	bias	1.96E-03
SMAD7		transcription regulator	Inhibited	-2.031	bias	6.19E-06
RNF2	0.577	transcription regulator	Inhibited	-2.191	bias	8.75E-03
HIF3A	0.188	transcription regulator	Inhibited	-2.200	bias	2.81E-02
HBP1		transcription regulator	Inhibited	-2.200	bias	3.43E-03
MXD1	0.287	transcription regulator	Inhibited	-2.216	bias	1.75E-04
ZBTB7B		transcription regulator	Inhibited	-2.224	bias	1.44E-04
MNT		transcription regulator	Inhibited	-2.236	bias	2.01E-02
SNAI1		transcription regulator	Inhibited	-2.255		1.14E-02
SMAD6		transcription regulator	Inhibited	-2.260	bias	2.82E-02
HEY2		transcription regulator	Inhibited	-2.311	bias	2.83E-02
TSC22D3		transcription regulator	Inhibited	-2.315	bias	1.16E-02
SOX7		transcription regulator	Inhibited	-2.335	bias	4.58E-02
BCL3		transcription regulator	Inhibited	-2.370		9.37E-05
PIAS4		transcription regulator	Inhibited	-2.449	bias	8.62E-04
E2F6		transcription regulator	Inhibited	-2.449	bias	2.26E-02
NKX2-3	0.378	transcription regulator	Inhibited	-2.548		6.38E-09
DACH1		transcription regulator	Inhibited	-2.550	bias	2.71E-02
HLX		transcription regulator	Inhibited	-2.593	bias	9.14E-03
CBL	0.357	transcription regulator	Inhibited	-2.598	bias	7.66E-03
DAXX	0.627	transcription regulator	Inhibited	-2.608	bias	1.39E-03
BCL6		transcription regulator	Inhibited	-2.906	bias	6.78E-11
MXI1		transcription regulator	Inhibited	-2.914	bias	2.19E-04
GPS2		transcription regulator	Inhibited	-3.035	bias	5.56E-03
IKZF1	0.610	transcription regulator	Inhibited	-3.244	bias	4.10E-04
IRF4	0.184	transcription regulator	Inhibited	-3.433	bias	1.75E-10
KLF2		transcription regulator	Inhibited	-3.556	bias	2.34E-10
ZNF217		transcription regulator	Inhibited	-3.606	bias	1.69E-05
MEOX2		transcription regulator	Inhibited	-3.679	bias	1.31E-06
RBPJ	0.641	transcription regulator	Inhibited	-3.682	bias	7.57E-10
PRDM1	0.612	transcription regulator	Inhibited	-3.698		2.29E-09
ZFP36	0.538	transcription regulator	Inhibited	-3.784	bias	1.43E-09
REST	0.223	transcription regulator	Inhibited	-3.953	bias	7.66E-05
TAF4		transcription regulator	Inhibited	-4.419	bias	2.78E-06
GFI1	0.622	transcription regulator	Inhibited	-5.123	bias	2.34E-14
CBX5		transcription regulator	Inhibited	-5.292	bias	3.43E-03
SOX3	0.260	transcription regulator	Inhibited	-5.667	bias	1.87E-10
GMNN		transcription regulator	Inhibited	-5.745	bias	1.18E-10
SOX1		transcription regulator	Inhibited	-5.745	bias	2.06E-09
TRIM24		transcription regulator	Inhibited	-7.226	bias	3.07E-22
TRIM29		transcription regulator				2.97E-02
CC2D1A		transcription regulator				2.97E-02
AFF4		transcription regulator				3.88E-02
ZMIZ2		transcription regulator				2.97E-02
MESP2		transcription regulator				1.34E-02
TSHZ3		transcription regulator				3.81E-03
SPIC		transcription regulator				2.97E-02
RSF1		transcription regulator				2.97E-02
TBX4		transcription regulator				2.44E-02
BCOR		transcription regulator				4.54E-03
TEAD4		transcription regulator				3.11E-04
ZNF202		transcription regulator				3.47E-04
E2F5	0.538	transcription regulator				5.55E-03
HDAC10		transcription regulator				1.34E-02
TFEC	0.573	transcription regulator				6.91E-04
SNCAIP		transcription regulator				2.44E-02
OLIG2	0.184	transcription regulator				2.97E-02
TBX20		transcription regulator				5.94E-04
RAX		transcription regulator				1.40E-02
NFYB	0.690	transcription regulator				3.44E-02
SOX8		transcription regulator				3.88E-02
TEAD3		transcription regulator				2.45E-02
EED		transcription regulator				3.50E-02
NACA		transcription regulator				2.97E-02
SMARCA1		transcription regulator				2.45E-02
SHOX		transcription regulator				3.88E-02
ATN1		transcription regulator				7.00E-08
JARID2	0.685	transcription regulator				3.52E-03
TLE1		transcription regulator				3.99E-02
CLOCK	0.540	transcription regulator				5.58E-07
SUPT16H		transcription regulator				3.17E-02
RUVBL2		transcription regulator				3.28E-03
RYBP		transcription regulator				1.17E-02
GTF2B	0.629	transcription regulator				4.45E-04
TEF		transcription regulator				3.88E-02
ATF1		transcription regulator				4.78E-03
BRCA2		transcription regulator				2.97E-02
NKX3-1		transcription regulator				5.53E-05
CNOT7	0.438	transcription regulator				3.45E-06
CITED1	0.275	transcription regulator				2.97E-02
TBP	0.251	transcription regulator				9.60E-04
TRRAP		transcription regulator				1.72E-03
BARX2		transcription regulator				4.97E-02
FOXH1		transcription regulator				1.34E-02
TCEB3		transcription regulator				3.81E-03
LMO1		transcription regulator				2.97E-02
NFKBIE	0.446	transcription regulator				1.75E-04
EPC1		transcription regulator				1.34E-02
CGGBP1	0.225	transcription regulator				2.44E-02
VEZF1		transcription regulator				3.81E-03
DDX20		transcription regulator				2.44E-02
RCOR1		transcription regulator				3.72E-05
MEIS1		transcription regulator				2.81E-02
FUS		transcription regulator				2.44E-02
POU2F2		transcription regulator				1.77E-02
SRSF2	0.490	transcription regulator				1.37E-02
HDAC8		transcription regulator				2.97E-02
DEK		transcription regulator				2.45E-02
